# Supplementary material for: Development of Efficient Expression Systems for Bacteriolytic Proteases L1 and L5 of Lysobacter capsici XL1
Source: Int J Mol Sci. 2025 Jun 24;26(13):6056. doi: 10.3390/ijms26136056 (PMC12250508; doi:10.3390/ijms26136056)
Supplement: Supplementary file 1 [file ijms-26-06056-s001.zip]

Archive with 1 entries (1 files):
- ijms-3689400-supplementary.pdf
